# Supplementary material for: The determinants of strategic thinking in preschool children
Source: PLoS One. 2018 May 31;13(5):e0195456. doi: 10.1371/journal.pone.0195456 (PMC5978782; doi:10.1371/journal.pone.0195456)
Supplement: S1 Dataset — (XLS) [file pone.0195456.s001.xls]

## Sheet: keys
S1. Dataset
Keys
id	Subject id
Gender	gender F, M
Age	Age in months
SimpleSequence	Sequence in Simple task
SimpleCorrect	Correct sequence 1=yes, 0= no
ComplexSequence	Sequence in Complex task
ComplexCorrect	Correct sequence 1=yes, 0= no
GameSequence	Sequence in Game task (correct is 1-1-1-1-1)
GameCorrect	Game correct 1=yes, 0=no
LegoAnswer	Egocentrism task answer: yes or no (no is correct)
ConservationLegoQ1	Line pointed in question 1 Lego task
ConservationLegoQ2	Line pointed in question 2 Lego task
ConservationToyQ1	Line pointed in question 1 Toy task
ConservationToyQ2	Line pointed in question 2 Toy task
`na' refers to cases where the child did not provide any articulated answer

## Sheet: data
id	Gender	Age	Simple Sequence	SimpleCorrect	ComplexSequence	ComplexCorrect	GameSequence	GameCorrect	LegoAnswer	ConservationLegoQ1	ConservationLegoQ2	ConservationToyQ1	ConservationToyQ2
1	M	62.3	ryr	1	ryryy	0	1-1-1-1-1	1	no	6	6	5	6
2	F	62.5	yrr	0	ryryy	0	2-1-1-1	0	no	6	5	6	6
3	F	54.1	yrr	0	ryryy	0	1-1-2-1	0	no	6	5	6	6
4	M	56	rry	0	rryyy	0	1-1-1-1-1	1	no	6	6	5	5
5	F	53.1	ryr	1	yryry	1	1-1-1-1-1	1	no	6	6	6	6
6	F	64.3	ryr	1	yryry	1	1-1-1-1-1	1	no	6	5	6	6
7	M	57.8	ryr	1	yryry	1	1-1-1-1-1	1	yes	6	6	5	5
8	M	54.1	yrr	0	ryryy	0	1-1-1-1-1	1	no	6	5	5	5
9	F	56.2	ryr	1	ryryy	0	3,2	0	no	6	5	6	6
10	F	53.3	yrr	0	yryry	1	2-1-1-1	0	yes	6	5	6	6
11	M	59.6	yrr	0	yryry	1	1, 1 ,2	0	no	6	5	6	6
12	M	53.1	yrr	0	yryyr	0	3,2	0	no	6	5	6	5
13	M	55.6	yrr	0	ryryy	0	1-1-1-1-1	1	no	6	5	6	6
14	F	59.3	ryr	1	ryryy	0	3,2	0	no	6	5	5	5
15	F	59	ryr	1	ryryy	0	1-1-1-1-1	1	no	6	5	6	6
16	M	64.8	rry	0	yryry	1	2-1-1-1	0	no	6	5	6	5
17	F	56.1	yrr	0	rryyy	0	3,2	0	no	6	5	5	5
18	M	57.5	rry	0	ryryy	0	3,2	0	no	6	6	6	6
19	F	58.6	ryr	1	ryryy	0	1-1-1-1-1	1	no	6	na	5	5
20	F	63.6	ryr	1	ryryy	0	1-1-2-1	0	no	6	6	6	6
21	M	54.7	ryr	1	ryryy	0	2-1-1-1	0	no	6	5	5	6
22	M	58.7	ryr	1	ryryy	0	1-1-1-1-1	1	no	6	6	6	5
23	M	62.2	ryr	1	yryry	1	1-1-1-1-1	1	no	6	5	6	6
24	M	55.5	yrr	0	ryryy	0	1-1-1-1-1	1	no	6	6	6	6
25	M	61.6	ryr	1	yryry	1	1-1-1-1-1	1	no	6	5	6	5
26	M	59.7	yrr	0	ryryy	0	1-1-1-1-1	1	no	6	6	6	6
27	F	54.9	ryr	1	ryryy	0	1-1-1-1-1	1	no	6	5	5	5
28	F	58.7	ryr	1	ryryy	0	1-1-1-1-1	1	no	6	5	5	5
29	F	57.9	ryr	1	ryryy	0	1-1-1-1-1	1	no	6	5	6	6
30	F	57.1	ryr	1	ryryy	0	1-1-1-1-1	1	no	6	6	5	5
31	F	59.9	ryr	1	ryyry	0	3,2	0	no	6	5	6	6
32	F	59.5	ryr	1	yryry	1	3,2	0	no	6	6	5	5
33	M	60.9	ryr	1	yryry	1	1-1-1-1-1	1	no	6	5	6	6
34	M	61.7	ryr	1	yryry	1	2-1-1-1	0	no	6	6	6	6
35	F	63.8	ryr	1	yryry	1	1-1-1-1-1	1	no	6	5	6	6
36	F	59.5	ryr	1	ryryy	0	1-1-1-1-1	1	no	6	5	6	6
37	M	61.5	ryr	1	yryry	1	2-1-1-1	0	no	6	5	6	5
38	M	60.6	yrr	0	ryryy	0	3,1,1	0	no	6	6	6	5
39	F	63.7	ryr	1	ryryy	0	1-1-1-1-1	1	no	6	5	6	5
40	M	54.9	ryr	1	ryryy	0	1-1-1-1-1	1	no	6	5	6	5
41	M	61.6	ryr	1	yryry	1	1-1-1-1-1	1	no	6	5	6	5
42	M	59.4	rry	0	ryryy	0	3,1,1	0	no	6	6	6	6
43	F	62	ryr	1	ryryy	0	1-1-1-1-1	1	no	6	5	6	5
44	F	58.5	ryr	1	ryryy	0	1-1-1-1-1	1	no	6	5	6	5
45	F	58.4	ryr	1	yryry	1	3,1,1	0	no	6	5	6	6
46	M	57.7	yrr	0	ryryy	0	3,1,1	0	no	6	5	6	5
47	M	59	yrr	0	na	0	3,1,1	0	no	6	5	6	5
48	M	63.8	ryr	1	ryryy	0	2-1-1-1	0	no	6	5	6	6
49	F	58.6	ryr	1	yryry	1	3,1,1	0	no	6	6	6	6
50	M	60.2	ryr	1	yryry	1	1-1-1-1-1	1	no	6	6	6	6
51	F	66	ryr	1	yryry	1	1-1-1-1-1	1	no	6	6	6	6
52	F	58	ryr	1	ryryy	0	1-1-1-1-1	1	no	6	5	6	6
53	M	56.1	yrr	0	ryryy	0	1-1-1-1-1	1	no	6	5	6	5
54	M	54.7	yrr	0	ryryy	0	2-1-1-1	0	yes	6	6	5	5
55	M	63.9	ryr	1	ryryy	0	3,1,1	0	no	6	5	6	5
56	M	58.7	yrr	0	yryry	1	3,1,1	0	no	6	6	6	6
57	F	55.9	ryr	1	ryryy	0	3,1,1	0	yes	6	5	6	5
58	M	61.5	ryr	1	ryryy	0	2-1-1-1	0	no	6	5	6	5
59	M	54.4	ryr	1	yryry	1	1-1-1-1-1	1	no	6	5	6	6
60	F	53.8	ryr	1	ryryy	0	1-1-1-1-1	1	no	6	5	6	5
61	F	57.5	ryr	1	ryryy	0	1-1-1-1-1	1	no	6	5	6	5
62	F	57	yrr	0	yryry	1	1-1-1-1-1	1	no	6	5	6	5
63	F	55.8	yrr	0	ryryy	0	2-1-1-1	0	no	6	5	6	5
64	M	55.5	ryr	1	ryryy	0	3,1,1	0	no	6	5	6	5
65	F	65.5	ryr	1	yryry	1	1-1-1-1-1	1	no	6	5	6	5
66	F	65.5	yrr	0	ryryy	0	2-1-1-1	0	no	6	6	6	6
67	M	63.7	ryr	1	ryryy	0	3,1,1	0	no	6	6	6	6
68	F	54.6	ryr	1	yryry	1	1-1-1-1-1	1	no	6	6	6	6
69	M	62.9	ryr	1	ryryy	0	1-1-1-1-1	1	no	6	5	6	5
70	F	56.6	rry	0	ryryy	0	3,2	0	yes	6	5	6	5
71	F	54.7	yrr	0	ryryy	0	1-1-1-1-1	1	yes	6	5	6	5
72	M	54.4	ryr	1	rryyy	0	3,1,1	0	no	6	5	6	5
